# Supplementary material for: Nylon 6,6 Nonwoven Fabric Separates Oil Contaminates from Oil-in-Water Emulsions
Source: PLoS One. 2016 Jul 13;11(7):e0158493. doi: 10.1371/journal.pone.0158493 (PMC4943659; doi:10.1371/journal.pone.0158493)
Supplement: S1 Dataset — (XLS) [file pone.0158493.s001.xls]

## Sheet: Oils sorption on nylon
Table 1 Absorption of crude oil of fabrics of various basis weights.
	Basis	% Crude oil sorbed/
	Weight
Type	(osy)	weight of nylon fabric
SK300	2.9403	2.96477
SK030	0.365126	10.7886
SK150	1.52855	5.2485
SK040	0.358524	16.2677
SK200	2.1613	4.41048
SK100	0.882599	7.19448
SK085	0.879552	7.71016
SK240	2.62647	3.2266
SK050	0.480402	9.87421
SK400	3.73759	3.04633
SK070	0.596694	11.1813
SK300	3.09621	3.56192
SK030	0.308757	14.1727
SK150	1.47574	5.81005
SK040	0.416416	13.322
SK200	2.01556	4.88763
SK100	0.957757	7.43213
SK085	0.855177	8.39192
SK240	2.46854	4.0288
SK050	0.490051	11.256
SK400	3.77111	3.52047
SK070	0.753612	9.05121
Table 2 Absorption of 320 cStoke oil of fabrics of various basis weights.
	Basis	% 320 cStoke oil sorbed/
Type	Weight (osy)	weight of nylon fabric
SK030	0.355	23.17
SK030	0.346	26.05
SK030	0.374	24.74
SK030	0.287	26.45
SK060	0.672	16.55
SK060	0.67	15.41
SK060	0.587	17.97
SK100	0.994	13.45
SK100	0.84	13.9
SK100	0.976	12.78
SK150	1.678	8.95
SK150	1.52	9.58
SK150	1.694	8.95
SK150	1.808	8.44
SK200	2.05	7.82
SK200	2.036	8.6
SK200	2.185	8.19
SK200	2.148	7.88
SK100	1.009	14.37
SK100	1.097	13.51
SK100	1.115	13.81
